# Supplementary material for: Inhibition of p90 ribosomal S6 kinases disrupts melanoma cell growth and immune evasion
Source: J Exp Clin Cancer Res. 2023 Jul 19;42:175. doi: 10.1186/s13046-023-02755-5 (PMC10354913; doi:10.1186/s13046-023-02755-5)
Supplement: Supplementary file 8 — Additional file 8: Suppl. Table S1. Established Melanoma Cell Lines and Patient-Derived Short-Term Cultures with the Respective MAPK Pathway Mutation. Suppl. Table S2. Oligonucleotide Primers for Real-Time Quantitative PCR Analysis. Suppl. Table S3. Primary Antibodies for Western Blot (WB), FACS and Immunohistochemical (IHC) Analyses. Suppl. Table S4. Densitometric Analysis of Immunoblots in Fig. 1A and Suppl. Figure S1A. Suppl. Table S5. Densitometric Analysis of Immunoblots in Fig. 1B and Suppl. Figure S1B. Suppl. Table S6. Densitometric Analysis of Immunoblots in Suppl. Figure S1C. Suppl. Table S7. Densitometric Analysis of Immunoblots in Figure 1C and Suppl. Figure S1E. Suppl. Table S8. Densitometric Analysis of Immunoblots in Suppl. Figure S1D. Suppl. Table S9. Densitometric Analysis of Immunoblots in Fig. 4D. Suppl. Table S10. Densitometric Analysis of Immunoblots in Suppl. Figure S6B. Suppl. Table S11. Densitometric Analysis of Immunoblots in Suppl. Figure S6C. Suppl. Table S12. Densitometric Analysis of Immunoblots in Fig. 5A. [file 13046_2023_2755_MOESM8_ESM.xlsx]

## Sheet: S1
Suppl. Table S1: Established Melanoma Cell Lines and Patient-Derived Short-Term Cultures with the Respective MAPK Pathway Mutation
Cell Line	MAPK Pathway Mutation	Acquired Resistance	Source
WM3211	-	-	M. Herlyn
SKMel2	NRAS(Q61R)	-	ATCC
SKMel30	NRAS(Q61K)	-	DSMZ
SKMel147	NRAS(Q61L/R)	-	ATCC
WM1346	NRAS(mut)	-	M. Herlyn
MelJuso	NRAS(Q61L), NF-1(L1779P*)	-	DSMZ
SKMel103	NRAS(Q61R), NF-1 deletion	-	M. Soengas
SKMel113	NF-1 deletion	-	R. Gutzmer
WM3918	NF-1 deletion	-	M. Herlyn
MeWo	NF-1 deletion, NF-1 (Q1336*)	-	ATCC
A375	BRAF(V600E), NF-1(K1290K)	-	ATCC
UACC62	BRAF(V600E)	-	ATCC
UACC257	BRAF(V600E)	-	ATCC
Malme3M	BRAF(V600E)	-	ATCC
MaMel51	BRAF(V600E)	-	D. Schadendorf
MaMel63a	BRAF(V600E)	-	D. Schadendorf
MaMel86c	BRAF(V600E)	-	D. Schadendorf
Mel1617	BRAF(V600E)	-	M. Herlyn
SKMel19	BRAF(V600E)	-	ATCC
SKMel28	BRAF(V600E)	-	ATCC
WM3734	BRAF(V600E)	-	M. Herlyn
1205LU	BRAF(V600E)	-	M. Herlyn
451LU	BRAF(V600E)	-	M. Herlyn
451LU R	BRAF(V600E)	Vemurafenib	derived from 451LU
Mel1617 R	BRAF(V600E)	Vemurafenib	derived from Mel1617
Mel1617 RR	BRAF(V600E)	Vemurafenib + Cobimetinib	derived from Mel1617
Patient-Derived Short-Term Culture	MAPK Pathway Mutation	Acquired Resistance	Source
TüMel35	BRAF(V600E)	-	H. Niessner / T. Sinnberg
TüMel110	NRAS(A146T)	-	H. Niessner / T. Sinnberg
TüMel155	NRAS(G13R)	-	H. Niessner / T. Sinnberg
UKW-Mel4	NRAS(Q61R)	-	B. Schilling
UKW-Mel5	NRAS(Q61K)	-	B. Schilling

## Sheet: S2
Suppl. Table S2: Oligonucleotide Primers for Real-Time Quantitative PCR Analysis
Target	Direction	Sequence (5’ → 3’)
RPLP0	forward	GGCGACCTGGAAGTCCAACT
	reverse	CCATCAGCACCACAGCCTTC
POLR2A (RNA polymerase II)	forward	CCTGAGGGTGACGAGGATCT
	reverse	GTGCTTCCATTCCGCATACAG
TYRP1 (Trp-1)	forward	CATGCAGGAAATGTTGCAAGAG
	reverse	AGTTTGGGCTTATTAGAGTGGAATC
DCT (Trp-2)	forward	GTCTGTGGCTCTCAGCAAGG
	reverse	ATAGCCGGCAAAGTTTCCTGT
TYR (Tyrosinase)	forward	AGCTATCTACAAGATTCAGACCCAG
	reverse	TGACGACACAGCAAGCTCA
PMEL (gp100)	forward	TCCAGGCTTTGGTTCTGAGT
	reverse	TGTGATAGGTGCTTTGCTGG
MLANA (Melan-A)	forward	GCTCATCGGCTGTTGGTATT
	reverse	AGAGACACTTTGCTGTCCCG

## Sheet: S3
Suppl. Table S3: Primary Antibodies for Western Blot (WB), FACS and Immunohistochemical (IHC) Analyses
Target	Source / Isotype	Supplier	Product number	Clone	Coupled Fluorophore	Application
NF-1	rabbit	Cell Signaling Technology	#14623	D7R7D	-	WB
PT202/Y204-ERK1/2	rabbit	Cell Signaling Technology	#4370	D13.14.4E	-	WB
ERK1/2	rabbit	Cell Signaling Technology	#9102	-	-	WB
PT359-RSK	rabbit	Cell Signaling Technology	#8753	D1E9	-	WB
PS380-RSK	rabbit	R&D Systems	MAB79671	1024A	-	WB
PS380-RSK	rabbit	Cell Signaling Technology	#12032	D5D8	-	WB
RSK1-3	rabbit	Cell Signaling Technology	#9355	32D7	-	WB
RSK1	mouse	Santa Cruz Biotechnology	sc-393147	A-10	-	WB
RSK2	rabbit	Abcam	ab32062	Y82	-	WB
PS102-YB-1	rabbit	Cell Signaling Technology	#2900	C34A2	-	WB, IHC
YB-1	mouse	Santa Cruz Biotechnology	sc-398340	C-3	-	WB
YB-1	rabbit	Abcam	ab76149	EP2708Y	-	WB
PS103-SRF	rabbit	Cell Signaling Technology	#4261	-	-	WB
SRF	rabbit	Cell Signaling Technology	#5147	D71A9	-	WB
Bim	rabbit	Cell Signaling Technology	#2933	C34C5	-	WB
MITF	mouse	Santa Cruz Biotechnology	sc-56726	D5	-	WB
gp100	mouse	Santa Cruz Biotechnology	sc-377325	E-7	-	WB
Melan-A	mouse	Dako	M7196	A103	-	WB
Tyrosinase	mouse	Santa Cruz Biotechnology	sc-20035	T311	-	WB
Trp-1	mouse	Santa Cruz Biotechnology	sc-166857	G-9	-	WB
Trp-2	mouse	Santa Cruz Biotechnology	sc-74439	C-9	-	WB
HLA-ABC	mouse	Dianova	MUB2037P	HC10	-	WB
GAPDH	rabbit	Cell Signaling Technology	#2118	14C10	-	WB
GAPDH	rabbit	Cell Signaling Technology	#5174	D16H11	-	WB
Vinculin	mouse	Sigma	V9131	-	-	WB
HLA-ABC	Mouse IgG2a, κ	BioLegend	#311404	W6/32	FITC	FACS
HLA-A*02	Mouse IgG2b, κ	Fisher Scientific/eBioscience	17-9876-42	BB7.2	APC	FACS
CD25	Mouse IgG1, κ	BioLegend	#302610	BC96	APC	FACS

## Sheet: S4
Suppl. Table S4: Densitometric Analysis of Immunoblots in Figure 1A and Suppl. Figure S1A.
Mean band intensities are indicated, normalized to the mean of the loading controls and relative to SKMel28 (n = 3).
Cell Line	Subgroup	NF-1	PT202/Y204-ERK1/2	ERK1/2	PS380-RSK	PT359-RSK	RSK1	RSK2	Figure
FM1968	Primary Melanocytes	0.00285305	0.189383	0.371686	0.0815573	-	0.00264074	0.0785354	1A
SKMel30	Melanoma (NRASMut)	0.393636	1.06955	0.548018	2.60879	-	0.392586	0.452566	1A
SKMel2	Melanoma (NRASMut)	1.58631	1.06652	0.495309	1.35888	-	0.43787	0.746006	1A
MelJuso	Melanoma (NRASMut)	0.554063	0.517634	0.774404	2.33071	-	0.593694	0.55513	1A
WM3918	Melanoma (NF-1LOF)	0.00161501	1.44742	0.268338	4.19707	-	1.11183	0.62857	1A
SKMel113	Melanoma (NF-1LOF)	0.00186647	1.53517	0.259405	3.06632	-	0.243048	0.140107	1A
MeWo	Melanoma (NF-1LOF)	0.0018816	0.513847	0.636188	3.19262	-	0.592363	0.659889	1A
451LU	Melanoma (BRAFMut)	1.73709	2.16175	0.42278	3.94789	-	1.03149	0.964771	1A
WM3734	Melanoma (BRAFMut)	0.533236	2.58805	0.542353	3.45068	-	1.29729	0.500842	1A
SKMel28	Melanoma (BRAFMut)	1	1	1	1	-	1	1	1A
UACC257	Melanoma (BRAFMut)	2.44017	0.304583	0.564049	1.2723	-	0.862872	1.126	1A
MaMel51	Melanoma (BRAFMut)	1.17037	1.17666	0.76743	2.86016	-	0.644067	0.92857	1A
FM1963	Primary Melanocytes	0.663716	0.107194	0.382234	0.143963	0.0837227	0.0115962	0.289536	S1A
FM1966	Primary Melanocytes	0.450562	0.225621	0.305698	0.110886	0.0926511	0.0133275	0.392984	S1A
WM3211	Melanoma	1.94672	0.771141	0.449032	0.44502	0.375775	0.433746	0.467748	S1A
SKMel28	Melanoma (BRAFMut)	1	1	1	1	1	1	1	S1A
SKMel19	Melanoma (BRAFMut)	3.5939	0.758868	0.717506	1.08633	2.4676	2.24808	1.65305	S1A
Malme3M	Melanoma (BRAFMut)	3.57359	0.780321	0.754493	2.05171	2.64586	1.31531	1.17511	S1A
1205LU	Melanoma (BRAFMut)	2.0511	0.698431	0.583405	1.22553	2.81157	1.63038	1.24732	S1A
UACC62	Melanoma (BRAFMut)	3.39668	0.865254	0.756412	1.54358	4.0661	1.11789	2.3986	S1A

## Sheet: S5
Suppl. Table S5: Densitometric Analysis of Immunoblots in Figure 1B and Suppl. Figure S1B.
Mean band intensities are indicated, normalized to the loading control and relative to the respective DMSO-treated control (n = 3).
Cell Line	Treatment [6h]	PS102-YB-1	YB-1	PT359-RSK	RSK1-3	PT202/Y204-ERK1/2	ERK1/2	Figure
451LU	Untreated	1.09955	0.697718	0.86886	0.948241	1.43297	1.0346	1B
451LU	PMD-026 [0.1µM]	0.421813	0.785895	0.538281	1.09164	1.17267	1.01162	1B
451LU	PMD-026 [0.5µM]	0.112092	0.91321	0.608035	1.07323	1.29808	1.08833	1B
451LU	PMD-026 [2µM]	0.0324866	0.550111	0.235542	0.955735	1.65307	1.04841	1B
451LU	PMD-026 [5µM]	0.0184706	0.771667	0.240136	1.16367	2.2531	1.04887	1B
451LU	BI-D1870 [0.1µM]	0.932959	0.860736	0.772298	1.26374	1.07312	1.30331	1B
451LU	BI-D1870 [0.5µM]	0.732369	0.650321	0.545616	1.26725	1.35441	1.36683	1B
451LU	BI-D1870 [2µM]	0.365499	0.830041	0.436657	1.21037	1.30247	1.44212	1B
451LU	BI-D1870 [5µM]	0.263699	0.788407	0.478795	0.958787	1.45554	1.30951	1B
451LU	DMSO	1	1	1	1	1	1	1B
WM3918	Untreated	1.09462	0.959714	0.920508	0.472598	0.37289	1.30948	S1B
WM3918	PMD-026 [0.1µM]	1.01319	0.710546	0.992435	0.475358	0.569563	1.18109	S1B
WM3918	PMD-026 [0.5µM]	0.818795	0.915505	0.890721	0.660316	1.44684	1.00579	S1B
WM3918	PMD-026 [2µM]	0.241644	0.922689	0.294281	0.903463	2.60373	1.12253	S1B
WM3918	PMD-026 [5µM]	0.0772254	0.725764	0.160464	1.14302	3.77099	1.10217	S1B
WM3918	BI-D1870 [0.1µM]	1.16038	0.969257	0.799274	1.55326	0.897984	0.825078	S1B
WM3918	BI-D1870 [0.5µM]	0.774429	0.950359	0.677823	1.72152	0.946655	1.07635	S1B
WM3918	BI-D1870 [2µM]	0.300766	1.35529	0.219777	1.59854	2.10648	1.3598	S1B
WM3918	BI-D1870 [5µM]	0.26007	1.49744	0.0422082	2.11182	3.72812	1.38862	S1B
WM3918	DMSO	1	1	1	1	1	1	S1B

## Sheet: S6
Suppl. Table S6: Densitometric Analysis of Immunoblots in Suppl. Figure S1C.
Mean band intensities are indicated, normalized to the loading control and relative to the respective DMSO-treated control (n = 3).
Cell Line	Treatment [24h]	PS102-YB-1	YB-1	Figure
MaMel51	DMSO	1	1	S1C
MaMel51	PMD-026 [2µM]	0.0541132	1.01369	S1C
MaMel51	PMD-026 [5µM]	0.0317859	0.925028	S1C
MaMel51	BI-D1870 [2µM]	0.412566	0.959667	S1C
MaMel51	BI-D1870 [5µM]	0.190463	1.08669	S1C
UACC257	DMSO	1	1	S1C
UACC257	PMD-026 [2µM]	0.139353	1.33838	S1C
UACC257	PMD-026 [5µM]	0.172421	1.4165	S1C
UACC257	BI-D1870 [2µM]	0.610614	1.35856	S1C
UACC257	BI-D1870 [5µM]	0.261715	1.07313	S1C
SKMel28	DMSO	1	1	S1C
SKMel28	PMD-026 [2µM]	0.110388	0.891536	S1C
SKMel28	PMD-026 [5µM]	0.0553937	0.680324	S1C
SKMel28	BI-D1870 [2µM]	0.8966	0.627307	S1C
SKMel28	BI-D1870 [5µM]	0.328588	0.567443	S1C
SKMel30	DMSO	1	1	S1C
SKMel30	PMD-026 [2µM]	0.0541795	0.873073	S1C
SKMel30	PMD-026 [5µM]	0.0144704	0.81192	S1C
SKMel30	BI-D1870 [2µM]	0.546216	0.661964	S1C
SKMel30	BI-D1870 [5µM]	0.352082	1.01892	S1C
MeWo	DMSO	1	1	S1C
MeWo	PMD-026 [2µM]	0.26918	1.08664	S1C
MeWo	PMD-026 [5µM]	0.167187	0.963926	S1C
MeWo	BI-D1870 [2µM]	0.404343	0.79974	S1C
MeWo	BI-D1870 [5µM]	0.118165	0.577549	S1C

## Sheet: S7
Suppl. Table S7: Densitometric Analysis of Immunoblots in Figure 1C and Suppl. Figure S1E.
Mean band intensities are indicated, normalized to the loading control and relative to the respective DMSO-treated control (n = 3).
Cell Line	Treatment [72h]	PS102-YB-1	YB-1	Bim	Figure
451LU	DMSO	1	1	1	1C
451LU	PMD-026 [2µM]	0.0062907	0.596485	2.31123	1C
451LU	PMD-026 [5µM]	0.00576213	0.455319	2.71736	1C
MaMel51	DMSO	1	1	1	1C
MaMel51	PMD-026 [2µM]	0.0201649	1.24904	3.54751	1C
MaMel51	PMD-026 [5µM]	0.00848143	1.4801	5.01872	1C
UACC257	DMSO	1	1	1	1C
UACC257	PMD-026 [2µM]	0.0256072	1.10281	4.46089	1C
UACC257	PMD-026 [5µM]	0.00966541	1.08587	5.12444	1C
SKMel28	DMSO	1	1	1	1C
SKMel28	PMD-026 [2µM]	0.0275866	0.706314	3.02323	1C
SKMel28	PMD-026 [5µM]	0.0250431	1.16275	3.42968	1C
SKMel30	DMSO	1	1	1	1C
SKMel30	PMD-026 [2µM]	0.0197163	1.52868	4.99329	1C
SKMel30	PMD-026 [5µM]	0.00914638	1.40239	7.1176	1C
MelJuso	DMSO	1	1	1	1C
MelJuso	PMD-026 [2µM]	0.123906	1.20335	1.73455	1C
MelJuso	PMD-026 [5µM]	0.0349936	0.826729	1.55082	1C
MeWo	DMSO	1	1	1	1C
MeWo	PMD-026 [2µM]	0.129791	1.13824	2.1011	1C
MeWo	PMD-026 [5µM]	0.0828421	0.7618	3.06287	1C
WM3918	DMSO	1	1	1	1C
WM3918	PMD-026 [2µM]	0.0446526	1.0511	1.90465	1C
WM3918	PMD-026 [5µM]	0.0233106	0.849928	1.46836	1C
UKW-Mel4	DMSO	1	1	1	1C
UKW-Mel4	PMD-026 [2µM]	0.111973	1.07129	1.35656	1C
UKW-Mel4	PMD-026 [5µM]	0.0434381	1.21477	1.96492	1C
UKW-Mel5	DMSO	1	1	1	1C
UKW-Mel5	PMD-026 [2µM]	0.0199956	1.04029	2.30123	1C
UKW-Mel5	PMD-026 [5µM]	0.000128724	0.632386	2.40166	1C
WM3734	DMSO	1	1	1	S1E
WM3734	PMD-026 [2µM]	0.000978142	0.859526	1.80829	S1E
WM3734	PMD-026 [5µM]	0.000928372	0.589452	1.93762	S1E
SKMel113	DMSO	1	1	1	S1E
SKMel113	PMD-026 [2µM]	0.0205822	0.866763	2.23686	S1E
SKMel113	PMD-026 [5µM]	0.0181283	1.04313	4.72728	S1E

## Sheet: S8
Suppl. Table S8: Densitometric Analysis of Immunoblots in Suppl. Figure S1D.
Mean band intensities are indicated, normalized to the loading control and relative to the respective DMSO-treated control (n = 3).
Cell Line	Treatment [72h]	PS103-SRF	SRF	Figure
451LU	DMSO	1	1	S1D
451LU	PMD-026 [2µM]	0.412102	0.902894	S1D
451LU	PMD-026 [5µM]	0.0964928	0.82344	S1D
SKMel28	DMSO	1	1	S1D
SKMel28	PMD-026 [2µM]	0.696368	1.33546	S1D
SKMel28	PMD-026 [5µM]	0.332088	1.22144	S1D
WM3734	DMSO	1	1	S1D
WM3734	PMD-026 [2µM]	0.00789499	0.676326	S1D
WM3734	PMD-026 [5µM]	0.0259707	0.95469	S1D
MelJuso	DMSO	1	1	S1D
MelJuso	PMD-026 [2µM]	0.0101341	0.312999	S1D
MelJuso	PMD-026 [5µM]	0.0736894	0.936186	S1D

## Sheet: S9
Suppl. Table S9: Densitometric Analysis of Immunoblots in Figure 4D.
Mean band intensities are indicated, normalized to the loading control and relative to the respective DMSO-treated control (n = 3).
Cell Line	Treatment [72h]	gp100	Tyrosinase	Trp-1	Trp-2	Figure
451LU	DMSO	1	1	0	1	4D
451LU	PMD-026 [2µM]	3.85934	6.91076	0	7.56906	4D
451LU	PMD-026 [5µM]	5.67497	5.72553	0	9.48581	4D
MaMel51	DMSO	1	1	0	1	4D
MaMel51	PMD-026 [2µM]	2.47884	2.11261	0	3.20154	4D
MaMel51	PMD-026 [5µM]	2.87242	1.88606	0	3.98747	4D
UACC257	DMSO	1	1	1	1	4D
UACC257	PMD-026 [2µM]	1.88625	4.74727	4.41708	2.7563	4D
UACC257	PMD-026 [5µM]	2.02218	3.22932	4.61041	2.56499	4D
SKMel28	DMSO	1	0	1	1	4D
SKMel28	PMD-026 [2µM]	2.36776	0	7.15213	4.30282	4D
SKMel28	PMD-026 [5µM]	1.28019	0	14.3126	4.63765	4D
SKMel30	DMSO	1	0	1	1	4D
SKMel30	PMD-026 [2µM]	2.61727	0	7.89816	5.67411	4D
SKMel30	PMD-026 [5µM]	2.61645	0	9.78002	6.59021	4D
MeWo	DMSO	1	0	1	1	4D
MeWo	PMD-026 [2µM]	1.86637	0	9.5931	1.5194	4D
MeWo	PMD-026 [5µM]	2.75894	0	19.9779	1.31831	4D
UKW-Mel4	DMSO	1	1	1	1	4D
UKW-Mel4	PMD-026 [2µM]	4.26644	3.16716	7.38311	1.95037	4D
UKW-Mel4	PMD-026 [5µM]	6.37842	4.31944	14.0478	3.51679	4D

## Sheet: S10
Suppl. Table S10: Densitometric Analysis of Immunoblots in Suppl. Figure S6B.
Mean band intensities are indicated, normalized to the loading control and relative to the respective DMSO-treated control (n = 3).
Cell Line	Treatment [72h]	gp100	Melan-A	Figure
MaMel51	DMSO	1	1	S6B
MaMel51	PMD-026 [2µM]	1.32111	9.38241	S6B
MaMel51	PMD-026 [5µM]	2.27778	4.13567	S6B
MaMel51	BI-D1870 [2µM]	1.61426	4.51137	S6B
MaMel51	BI-D1870 [5µM]	2.55256	8.31387	S6B
MeWo	DMSO	1	1	S6B
MeWo	PMD-026 [2µM]	1.57918	0.56276	S6B
MeWo	PMD-026 [5µM]	2.9757	4.18089	S6B
MeWo	BI-D1870 [2µM]	1.72658	7.0925	S6B
MeWo	BI-D1870 [5µM]	2.48648	10.0252	S6B

[truncated: 2 more sheets: S11, S12]
